# Supplementary material for: Differences in evolutionary history translate into differences in invasion success of alien mammals in South Africa
Source: Ecol Evol. 2014 Apr 30;4(11):2115–23. doi: 10.1002/ece3.1031 (PMC4201426; doi:10.1002/ece3.1031)
Supplement: Supplementary file 2 — Table S1. Species life-history traits of alien mammals in South Africa (retrieved from PanThera database. [file ece30004-2115-sd2.xls]

## Sheet: data_mammal_real (version 2).tx
Category	Intensity	MSW05_Order	MSW05_Family	MSW05_Binomial	ED	AdultBodyMass_g	AdultHeadBodyLen_mm	AgeatFirstBirth_d	BasalMetRate_mLO2hr	BasalMetRateMass_g	DietBreadth	GestationLen_d	HabitatBreadth	HomeRange_km2	InterbirthInterval_d	LitterSize	LittersPerYear	MaxLongevity_m	NeonateBodyMass_g	NeonateHeadBodyLen_mm	PopulationDensity_n_km2	PopulationGrpSize	SexualMaturityAge_d	SocialGrpSize	Terrestriality	TrophicLevel	WeaningAge_d	WeaningBodyMass_g	WeaningHeadBodyLen_mm	GR_Area_km2	GR_MaxLat_dd	GR_MinLat_dd	GR_MidRangeLat_dd	GR_MaxLong_dd	GR_MinLong_dd	GR_MidRangeLong_dd	HuPopDen_Min_n_km2	HuPopDen_Mean_n_km2	HuPopDen_Change	Precip_Mean_mm	Temp_Mean_01degC	AET_Mean_mm	PET_Mean_mm
Prohibited	1	Artiodactyla	Bovidae	Alcelaphus_buselaphus	12.4164692848415	160937.86	1974.99	927.7	NA	NA	2	242.66	1	2.73	345.5	1	NA	240	12500	NA	3.65	NA	827.69	20	1	1	188.73	47894.46	NA	4706770.4	17.65	-6.03	5.81	45.78	-15.68	15.05	0	35.08	0.12	93.92	247.1	957.29	1598.47
Prohibited	1	Artiodactyla	Bovidae	Bos_frontalis	15.8662495046217	800143.05	2700	NA	NA	NA	3	273.75	NA	NA	403.02	1.22	1	314.4	22977.05	NA	0.54	NA	610.97	40	NA	1	186.67	NA	NA	2294331.63	28.01	2.86	15.43	108.68	73.55	91.12	1	152.67	0.09	145.21	229.71	1053.45	1483.02
Prohibited	1	Rodentia	Castoridae	Castor_canadensis	81.0166031746032	18124.41	754.74	NA	NA	NA	3	111.59	3	0.06	NA	3.6	1	180	415.17	NA	0.6	NA	663.02	5.1	1	1	46.5	NA	NA	15377760.47	69.71	25.44	47.57	-55.61	-166.19	-110.9	0	19.02	0.05	52.36	39.86	465.52	632.25
Prohibited	1	Erinaceomorpha	Erinaceidae	Erinaceus_europaeus	82.7548961748634	777.95	237.17	349.79	404.6	970.6	8	36.98	1	0.08	NA	4.64	1.5	168	15.54	70	123	NA	265.8	NA	1	2	40	235	NA	3201699.12	69.9	37.67	53.78	39.87	-9.11	15.38	0	90.66	3.53E-03	54.11	60.39	431.18	476.38
Prohibited	1	Carnivora	Felidae	Felis_catus	38.4407718810781	2884.8	NA	NA	NA	NA	NA	62.99	NA	1.41	NA	NA	NA	408	113	NA	3.47	NA	296.98	NA	NA	NA	NA	NA	NA	NA	NA	NA	NA	NA	NA	NA	NA	NA	NA	NA	NA	NA	NA
Prohibited	1	Artiodactyla	Giraffidae	Giraffa_camelopardalis	28.9157142290865	964654.73	4177.03	1825	NA	NA	5	455.25	1	81.52	608.33	1.29	1	435.6	55244.9	NA	1.23	NA	1633.59	100	1	1	212.91	NA	NA	2791592.69	16.35	-25.59	-4.62	41.12	0.64	20.88	0	18.23	0.1	64.96	238.58	783.5	1552.64
Prohibited	1	Carnivora	Herpestidae	Herpestes_javanicus	53.8407718810781	750	280.02	NA	585	780	6	48.48	1	0.22	152.08	2.21	2	120	24.67	NA	39.59	NA	166.84	NA	1	2	43.59	275	NA	6880297.87	37.37	-8.78	14.29	114.6	42.21	78.4	1	188.18	0.1	96.01	208.18	728.84	1346.38
Prohibited	1	Artiodactyla	Bovidae	Hippotragus_niger	13.3114692848415	236405.9	2035	983.37	NA	NA	5	272.87	1	NA	365	1	NA	267	16412.18	NA	1.3	NA	972.17	15	1	1	210.73	NA	NA	3149646.92	-1.84	-25.41	-13.63	40.84	16.24	28.54	0	28.14	0.16	80.83	221.46	857.47	1492.34
Prohibited	1	Artiodactyla	Bovidae	Kobus_kob	11.1191392846754	80035.21	1700	395.41	NA	NA	1	254.76	1	99.57	NA	1	NA	263.04	5376.23	NA	2.6	185	465.57	40	1	1	188.64	NA	NA	3179796.65	14.7	-2.34	6.17	35.8	-16.79	9.5	0	39.37	0.1	106.52	258.11	1026.71	1611.87
Prohibited	1	Artiodactyla	Bovidae	Kobus_megaceros	16.3524726180088	85805.93	NA	NA	NA	NA	NA	NA	NA	NA	NA	NA	NA	224.04	NA	NA	0.34	50	NA	NA	NA	NA	NA	NA	NA	82555.03	9.98	6.05	8.02	34.12	29.67	31.9	2	11.77	0.15	71.9	269.48	878.23	1622.11
Prohibited	1	Primates	Cercopithecidae	Macaca_fascicularis	31.5924761904762	4569.32	515	1410.72	NA	NA	3	164.69	NA	0.46	398.45	1	1	456	328.76	NA	49.99	23.6	1319.5	27	NA	2	283.53	854.16	NA	2197587.41	18.65	-10.37	4.13	127.3	95.18	111.24	1	161.35	0.12	219.05	249.22	1553.06	1719.8
Prohibited	1	Carnivora	Mustelidae	Mustela_erminea	63.0407718810781	284.5	215.65	NA	NA	NA	1	66.35	1	0.11	365	6.74	NA	85.23	2.25	NA	6.25	NA	93.09	NA	1	3	60.93	25.22	NA	39718064.94	83.62	18.16	50.89	179.96	-180	-0.01	0	27.06	7.51E-03	38.17	-28.22	320.6	403.21
Prohibited	1	Lagomorpha	Leporidae	Oryctolagus_cuniculus	90.3080317460317	1590.57	400	121.66	NA	NA	2	30.45	NA	0.04	29	5.24	4.5	216	39.11	NA	357.9	NA	185.61	NA	NA	1	26.3	211.06	NA	2293893.27	57.74	30.67	44.2	28.19	-9.84	9.17	3	151.01	0.01	55.03	103.87	488.02	716.66
Prohibited	1	Artiodactyla	Bovidae	Oryx_beisa	10.8448026181749	200576.52	NA	NA	NA	NA	NA	NA	NA	NA	NA	NA	NA	240	NA	NA	1.38	40	NA	NA	NA	NA	NA	NA	NA	1255430.97	18.42	-5.72	6.35	51.41	33.12	42.26	1	21.02	0.1	43.91	243.82	658.89	1623
Prohibited	1	Rodentia	Muridae	Rattus_exulans	31.4332698412698	50.63	119.9	173.55	NA	NA	4	21.34	NA	9.36E-04	74	3.7	3.9	NA	2.43	42.57	7154.76	NA	57.41	NA	NA	2	28	21.49	NA	1877248.56	24.67	1.26	12.96	109.46	91.31	100.38	2	125.99	0.09	163.09	239.07	1144.34	1533.45
Prohibited	1	Artiodactyla	Bovidae	Redunca_redunca	14.0133923617646	43288.95	1150	NA	NA	NA	1	228.12	1	NA	NA	1	NA	216	NA	NA	1.03	NA	NA	NA	1	1	NA	NA	NA	6462304.59	16.27	-11.83	2.21	41.29	-17.4	11.94	0	45.47	0.12	91.58	247.37	937.91	1597.01
Prohibited	1	Soricomorpha	Soricidae	Suncus_murinus	82.7548961748634	43.76	126.36	NA	NA	NA	NA	30.19	NA	NA	56.2	3.1	9.8	30	2.44	NA	NA	NA	32.44	NA	NA	NA	19.16	25.87	NA	6024903.61	34.57	1.26	17.92	132.09	68.93	100.51	1	271.61	0.09	124.42	230.76	942.92	1431.95
Prohibited	1	Diprotodontia	Phalangeridae	Trichosurus_vulpecula	147.1	2685.39	472.78	547.5	624.33	1982	1	17.5	1	0.03	273.87	1.02	1.5	176.4	0.2	NA	124	NA	420.91	1	2	1	191.59	675.27	NA	2305316.93	-12.27	-43.64	-27.96	153.63	114.94	134.29	0	9.55	0.03	55.54	182.67	602.57	1261.86
Prohibited	1	Carnivora	Canidae	Vulpes_vulpes	38.5907718810781	4820.36	627.12	NA	2152.8	4100	1	52.5	1	3.5	365	4.59	NA	180	100.49	NA	1.1	NA	321.07	NA	1	3	50.71	1487.48	300	63034304.34	74.04	12.16	43.1	179.99	-179.99	0	0	66.44	0.04	46.58	34.32	407.98	646.29
Permitted	0	Artiodactyla	Bovidae	Bubalus_bubalis	22.3662495046217	929500.97	2649.52	NA	NA	NA	2	320	1	3.63	547.5	1.5	1	339	NA	NA	1.06	NA	755.15	NA	1	1	240.31	NA	NA	978657.33	27.44	14.51	20.98	100	84.68	92.34	2	254.7	0.08	154.04	223.58	1028.93	1394.47
Permitted	0	Artiodactyla	Bovidae	Bos_taurus	15.8662495046217	618642.42	NA	NA	NA	NA	NA	280.48	NA	10.04	NA	NA	1	240	NA	NA	NA	NA	755.15	NA	NA	NA	NA	NA	NA	44447.62	15.08	11.85	13.46	108.99	107.08	108.04	2	42.48	0.15	174.94	228.73	1193.98	1450.23
Permitted	0	Artiodactyla	Camelidae	Camelus_dromedarius	45.0493253401976	492714.47	NA	1651.62	40293	407000	3	386.51	1	196.32	614.41	0.98	1	480	36751.19	NA	0.98	11	1947.94	10	1	1	389.38	NA	NA	NA	NA	NA	NA	NA	NA	NA	NA	NA	NA	NA	NA	NA	NA
Permitted	0	Carnivora	Canidae	Canis_lupus	38.5907718810781	31756.51	1055	547.5	11254.2	33100	1	63.5	1	159.86	365	4.98	2	354	412.31	NA	0.01	NA	679.37	NA	1	3	44.82	NA	NA	50803439.7	83.27	11.48	47.38	179.65	-171.84	3.9	0	37.87	0.04	34.79	4.82	313.33	561.11
Permitted	0	Perissodactyla	Equidae	Equus_asinus	39.9926586735309	164998.49	NA	866.87	NA	NA	NA	367	1	139.69	NA	1	NA	564	29249.99	NA	3.06	NA	742.46	NA	1	NA	NA	32500	NA	NA	NA	NA	NA	NA	NA	NA	NA	NA	NA	NA	NA	NA	NA
Permitted	0	Artiodactyla	Camelidae	Lama_glama	45.0493253401976	78322.67	1595.1	NA	NA	NA	2	342.74	1	NA	NA	1	1	339.6	8999.99	NA	0.45	8	676.66	NA	1	1	131.7	29000	NA	NA	NA	NA	NA	NA	NA	NA	NA	NA	NA	NA	NA	NA	NA
Permitted	0	Artiodactyla	Bovidae	Ovis_aries	17.8364692848415	39097.89	1297.23	730	NA	NA	2	152.54	NA	NA	365	1.19	NA	230.04	2376.24	NA	NA	NA	831.62	35	NA	1	182.5	17500	NA	NA	NA	NA	NA	NA	NA	NA	NA	NA	NA	NA	NA	NA	NA
Invasive	0	Artiodactyla	Bovidae	Addax_nasomaculatus	12.2448026181749	96077.36	NA	1066.86	NA	NA	5	262.74	1	NA	360	1	NA	308.04	5633.76	NA	NA	61.25	NA	12.62	1	1	NA	NA	NA	1168708.88	26.45	14.6	20.52	32.63	-16.77	7.93	0	1.49	0.08	5.51	264.48	130.78	1382.39
Invasive	0	Artiodactyla	Bovidae	Aepyceros_melampus	24.0800590284313	52591.69	1420	730	NA	NA	2	196.74	1	1.97	365	0.98	NA	213	5238.4	NA	13.36	NA	498.97	15.25	1	1	150	14563.8	NA	3926868.66	2.58	-28.42	-12.91	40.84	11.71	26.27	0	37.6	0.15	73.05	216.36	841.64	1480.32
Invasive	0	Artiodactyla	Bovidae	Alcelaphus_lichtensteinii	12.4164692848415	168695.66	NA	730	NA	NA	3	237	1	4.41	365	0.98	NA	NA	15000	NA	1.71	NA	596.29	10	1	1	NA	NA	NA	2264335.8	-1.36	-21.89	-11.63	39.41	19.07	29.24	1	21.99	0.2	91.49	222.42	908.73	1494.78
Invasive	0	Artiodactyla	Bovidae	Ammotragus_lervia	18.7031359515082	94202.22	1449.99	407.58	NA	NA	2	156.24	1	7.06	212.91	1.22	NA	252	4500	NA	NA	NA	507.09	NA	1	1	121.66	NA	NA	1447450.84	35.21	14.47	24.84	36.55	-15.33	10.6	0	5.61	0.11	5.62	225.35	103.32	1256.23
Invasive	0	Artiodactyla	Bovidae	Antilope_cervicapra	24.0800590284313	36301.1	1250	669.16	NA	NA	5	166.59	1	0.62	212.56	1.22	2	243	3386.14	NA	4.25	27.5	700.04	30	1	1	59.5	NA	NA	1248646.6	29.43	8.06	18.75	84.2	68.91	76.56	33	284.26	0.09	76.83	256.63	688.1	1447
Invasive	0	Artiodactyla	Cervidae	Axis_axis	13.9394155277878	69499.99	NA	NA	NA	NA	NA	227.49	NA	0.67	425.83	1.01	NA	249.6	3156.86	NA	6.69	NA	543.68	NA	NA	NA	121.66	NA	NA	2041090.04	28.58	5.91	17.25	89.82	73.11	81.46	22	361.47	0.09	96.14	256.61	814.1	1480.62
Invasive	0	Artiodactyla	Cervidae	Axis_porcinus	13.9394155277878	37448.29	NA	NA	NA	NA	3	220.13	NA	0.52	NA	1	NA	240	2483.33	NA	16.5	NA	464.04	1.8	NA	1	NA	NA	NA	2017514.05	32.58	8.55	20.57	107.57	67.83	87.7	0	144.43	0.09	136.98	213.51	979.62	1418.55
Invasive	0	Artiodactyla	Bovidae	Boselaphus_tragocamelus	23.7912495046217	182253.04	2000	912.5	NA	NA	5	248.49	NA	NA	400.5	1.39	NA	260.4	5875	NA	2.39	NA	NA	NA	NA	1	NA	NA	NA	2192564.81	33	11.71	22.35	87.08	68.93	78	2	313.3	0.09	86.66	247.4	750.64	1450.38
Invasive	0	Artiodactyla	Bovidae	Capra_hircus	14.5364692848415	47386.47	NA	669.16	NA	NA	2	156	NA	98.3	365	1.45	NA	249.6	2136.11	375.56	7.58	NA	498.97	NA	NA	1	158.04	NA	NA	NA	NA	NA	NA	NA	NA	NA	NA	NA	NA	NA	NA	NA	NA
Invasive	0	Artiodactyla	Bovidae	Cephalophus_natalensis	19.1800590284313	12724.51	786.14	NA	NA	NA	4	212.97	1	0.06	235	1	NA	180	954.89	NA	6.92	NA	NA	2	1	1	NA	NA	NA	1208751.28	-7.38	-31.13	-19.25	40.84	29.23	35.03	1	37.4	0.17	79.36	228.97	924.61	1494.49
Invasive	0	Primates	Cercopithecidae	Cercopithecus_mitis	31.1258095238095	5041.29	575	2087.8	3455.75	8650	4	138.39	NA	0.1	565.75	1	NA	325.2	402	NA	70.39	NA	2049.25	16	NA	2	688.08	NA	NA	2341818.13	12	-15.82	-1.9	37.98	12.99	25.48	0	38.24	0.15	109.08	221.49	1116.18	1528.47
Invasive	0	Artiodactyla	Cervidae	Cervus_elaphus	13.7594155277878	240867.13	2136.72	993.71	NA	NA	5	235.61	1	58.42	NA	1.09	NA	321.6	8255.82	NA	2.9	NA	659.91	17.5	1	1	104.64	43977.2	NA	14167735.33	64.59	28.23	46.41	141.54	-124.73	8.4	0	60.79	0.04	44.42	27.73	421.62	662.37
Invasive	0	Artiodactyla	Cervidae	Cervus_nippon	13.7594155277878	52999.99	1200.51	1095	NA	NA	2	223.66	1	1.43	NA	1	NA	305.04	4277.11	570	0.75	NA	518.12	7.5	1	1	197.7	NA	NA	2714652.61	47.71	20.22	33.97	145.82	107.98	126.9	1	331.55	0.04	88.81	98.55	789.14	883.95
Invasive	0	Primates	Cercopithecidae	Chlorocebus_aethiops	31.1258095238095	3695.99	560	1733.75	NA	NA	NA	NA	NA	NA	NA	NA	NA	379.2	NA	NA	NA	NA	NA	NA	NA	NA	217.76	NA	NA	994897.54	19.5	5.71	12.6	43.42	31.64	37.53	2	54.72	0.13	70.92	216.52	804.7	1517.54
Invasive	0	Artiodactyla	Bovidae	Connochaetes_gnou	13.0664692848415	156547.53	1821.79	912.5	NA	NA	2	256.76	1	0.95	NA	1	NA	240	10941.45	NA	34.62	NA	965.63	26.75	1	1	111.57	NA	NA	132200.71	-26.92	-30.73	-28.83	29.61	24.14	26.87	2	21.86	0.11	47.98	154.29	637.43	1148.16
Invasive	0	Artiodactyla	Bovidae	Connochaetes_taurinus	13.0664692848415	198619.68	2014.99	730	26460	90000	1	251.49	1	NA	365	0.98	NA	258	18044.36	NA	7.99	NA	841.82	20	1	1	256.32	51051.33	NA	3201113.49	-0.82	-30.44	-15.63	39.88	13.13	26.5	0	19.12	0.16	61.61	211.04	731.29	1433.23
Invasive	0	Artiodactyla	Cervidae	Dama_dama	16.9094155277878	57224.61	NA	1095	NA	NA	2	230	1	0.71	365	1	NA	300	4698.44	621.14	21.99	NA	543.28	10.5	1	1	177.63	16720.38	NA	3081759.24	60.52	36.01	48.26	34.67	-10.47	12.09	1	128.41	0.01	58.52	79.91	475.08	576.21
Invasive	0	Artiodactyla	Bovidae	Damaliscus_pygargus	18.0164692848415	77784.55	NA	1003.75	NA	NA	NA	240.54	NA	NA	365	1.41	NA	260.04	6873.81	NA	24.56	NA	620.76	NA	NA	NA	121.66	21189.56	NA	370656.19	-24.59	-34.41	-29.5	30.66	19.82	25.24	2	39.93	0.1	49.54	156.83	674.58	1180.21
Invasive	0	Perissodactyla	Rhinocerotidae	Diceros_bicornis	68.2926586735309	995940.54	2849.99	2053.12	NA	NA	2	466.24	1	11.48	1049.37	1	NA	564	34999.99	NA	0.11	1	2199.16	1	1	1	583.09	426865.48	NA	11451482.02	13.52	-34.83	-10.65	49.6	-12.45	18.57	0	30.49	0.12	70.41	225.9	782.26	1502.76
Invasive	0	Artiodactyla	Cervidae	Elaphurus_davidianus	13.7594155277878	165989.17	NA	NA	NA	NA	2	286.49	1	NA	359.5	1.22	NA	279.6	10467.5	NA	NA	NA	NA	NA	1	1	155.59	NA	NA	NA	NA	NA	NA	NA	NA	NA	NA	NA	NA	NA	NA	NA	NA
Invasive	0	Perissodactyla	Equidae	Equus_zebra	39.9926586735309	282462.13	2350	1633.37	NA	NA	2	363.49	1	7.4	653.95	1	0.35	288	29496.68	1000	1.32	4	963.17	13	1	1	181.46	117097.78	NA	143855.82	-16.5	-34.66	-25.58	26.79	12.23	19.51	0	4.38	0.09	19.95	144.42	352.93	1135.61
Invasive	0	Artiodactyla	Bovidae	Hemitragus_jemlahicus	14.5364692848415	68616.43	NA	730	NA	NA	2	195.76	NA	NA	365	1.01	NA	261.6	2700	NA	NA	35	1532.89	NA	NA	1	NA	NA	NA	130100.31	33.52	26.66	30.09	89.82	75.69	82.76	0	98.04	0.06	121.77	54.31	884.01	1143.07
Invasive	0	Artiodactyla	Bovidae	Kobus_ellipsiprymnus	19.2633923617646	204393.48	NA	NA	26700	100000	2	270	1	1.28	365	1	NA	239.04	12000	NA	2.46	NA	1426.44	12	1	1	212.91	NA	NA	10067123.88	16.11	-29.06	-6.47	45.62	-16.79	14.41	0	34.77	0.13	92	237.74	934.8	1546.75
Invasive	0	Artiodactyla	Bovidae	Kobus_leche	19.2633923617646	88645.04	NA	638.75	NA	NA	2	229.8	2	NA	NA	1	NA	222.96	5100	NA	31	NA	925.38	20	1	1	133.45	NA	NA	229752.09	-8.41	-20.04	-14.22	32.05	17.16	24.61	1	8.87	0.22	84.65	215.94	780.79	1439.21
Invasive	0	Artiodactyla	Bovidae	Kobus_vardonii	19.4633923617646	71462.72	1340	NA	NA	NA	2	258.09	1	NA	365	1	NA	NA	5798.07	NA	4.78	NA	NA	5.5	1	1	212.91	NA	NA	1026509.33	-2.73	-18.63	-10.68	37.46	17.41	27.43	1	15.22	0.15	100.21	222.04	939.18	1482.09
Invasive	0	Rodentia	Muridae	Mus_musculus	44.5666031746032	19.3	NA	139.5	56.76	35.7	1	19.6	2	5.16E-04	NA	5.54	4.5	72	1.06	21.99	4981.53	NA	64.71	NA	2	3	21.5	10	NA	NA	NA	NA	NA	NA	NA	NA	NA	NA	NA	NA	NA	NA	NA
Invasive	0	Rodentia	Myocastoridae	Myocastor_coypus	65.9866031746032	6361.55	519.44	319.37	NA	NA	6	131.86	3	0.02	131.5	5.34	2.58	144	205.7	NA	226.26	NA	187.09	7.5	1	2	52.83	1750	NA	4147600.45	-15.78	-55.05	-35.41	-49.05	-74.74	-61.89	0	19.13	0.08	70.13	143.97	707.15	979.58
Invasive	0	Artiodactyla	Bovidae	Neotragus_moschatus	24.0800590284313	5639.01	599.99	NA	NA	NA	5	180	1	NA	NA	1	NA	168	NA	NA	17.32	NA	197.64	1.5	1	1	NA	NA	NA	1612115.59	2.16	-28.74	-13.29	40.84	30.22	35.53	1	42.01	0.19	75.22	231.84	908.38	1518.29
Invasive	0	Artiodactyla	Bovidae	Oreotragus_oreotragus	24.0800590284313	13486.55	824.99	NA	NA	NA	4	214	1	NA	365	0.98	NA	213.96	1130	NA	2.62	NA	371.23	2	1	1	136.87	NA	NA	5375303.33	19.29	-34.83	-7.77	50.9	7.62	29.26	0	38.39	0.13	66.5	209.37	776.24	1452.31
Invasive	0	Artiodactyla	Bovidae	Oryx_dammah	10.8448026181749	199798.95	1910	1001.31	NA	NA	5	248	1	NA	NA	1	NA	245.04	9706.02	NA	NA	30	NA	30	1	1	NA	NA	NA	214297.23	18.51	13.98	16.24	21.38	9.17	15.28	0	1.79	0.07	15.15	281.02	224.55	1591.57
Invasive	0	Artiodactyla	Bovidae	Ourebia_ourebi	24.0800590284313	17186.09	1160	674.33	NA	NA	3	210.5	1	NA	182.5	0.98	NA	189.96	2196.14	NA	2.43	NA	372.09	2	1	1	136.87	NA	NA	8258056.75	16.53	-33.77	-8.62	45.53	-15.07	15.23	0	35.71	0.13	87.92	237.62	899.5	1552.27
Invasive	0	Carnivora	Felidae	Panthera_pardus	38.4407718810781	52399.99	1377.71	1147.01	NA	NA	1	96.74	1	18.78	476.37	2.14	1	276	553.39	NA	0.07	1	810.68	NA	1	3	123.54	NA	NA	29348601.36	48.36	-34.83	6.76	135.42	-17.53	58.94	0	101.11	0.11	88.01	207.63	818.43	1395.31
Invasive	0	Primates	Cercopithecidae	Papio_cynocephalus	27.7924761904762	15822.15	NA	2007.5	NA	NA	2	172.99	NA	14.95	669.16	1.01	NA	540	709.88	NA	5.86	52.3	2560.56	48.2	NA	1	450.42	2780.61	NA	3953480.36	6.99	-18.92	-5.96	47.31	12.27	29.79	1	24.54	0.18	86.42	230.4	876.56	1524.04
Invasive	0	Primates	Cercopithecidae	Papio_ursinus	27.7924761904762	17729.44	NA	1339.55	NA	NA	2	185.92	NA	9.12	882.08	1.01	NA	540	599.99	NA	2.77	34.3	1543.35	47	NA	1	877.09	NA	NA	2566298.35	-14.01	-34.83	-24.42	36.05	11.71	23.88	0	25.55	0.11	41.9	184.62	581.84	1264.55
Invasive	0	Artiodactyla	Bovidae	Pelea_capreolus	22.2800590284313	22731.33	NA	NA	NA	NA	2	260.99	1	NA	NA	1	NA	147.96	NA	NA	18.71	NA	NA	10.25	1	1	NA	NA	NA	866217.26	-22.59	-34.83	-28.71	31.75	16.92	24.34	0	34.26	0.1	42.22	164.23	592.41	1148
Invasive	0	Artiodactyla	Suidae	Phacochoerus_africanus	37.5868253401976	82499.99	1355.54	NA	NA	NA	1	172.49	NA	1.55	NA	NA	NA	180	NA	NA	NA	NA	NA	NA	NA	1	NA	NA	NA	11093470.88	18.77	-32	-6.61	44.87	-17.53	13.66	0	33.08	0.13	86.12	233.01	891.76	1524.23
Invasive	0	Artiodactyla	Bovidae	Philantomba_monticola	19.1800590284313	4896.05	692.3	577.91	1806	4200	3	205	1	NA	265	0.98	NA	144	709.41	NA	35.98	NA	351.59	1.9	1	2	27.28	NA	NA	6552145.69	9.54	-34.44	-12.45	40.52	5.92	23.22	0	33.48	0.15	118.15	229.51	1145.04	1523.17
Invasive	0	Artiodactyla	Suidae	Potamochoerus_larvatus	37.4868253401976	69063.79	NA	NA	NA	NA	7	121.73	1	4.47	NA	2.73	NA	NA	NA	NA	0.4	7.2	NA	8	1	2	NA	NA	NA	5892226.64	13.69	-34.44	-10.37	46.08	13.07	29.57	0	40.24	0.15	86.44	220.05	946.9	1502.66
Invasive	0	Artiodactyla	Bovidae	Raphicerus_campestris	11.6633923617646	11661.53	824.99	NA	3696	9600	5	210	1	0.43	219	0.98	NA	168	916.51	NA	1.27	NA	233.81	2	1	1	49.89	NA	NA	4930075.62	1.61	-34.83	-16.61	41.77	11.71	26.74	0	24.64	0.14	52.18	198.6	656.54	1367.87
Invasive	0	Artiodactyla	Bovidae	Raphicerus_melanotis	12.6133923617646	10503.14	NA	NA	NA	NA	2	NA	1	NA	NA	NA	NA	168	NA	NA	10.5	NA	NA	1.5	1	1	NA	NA	NA	243785.08	-29.78	-34.83	-32.31	29.42	17.1	23.26	0	47.94	0.09	33.18	157.2	501.32	1107.93
Invasive	0	Artiodactyla	Bovidae	Raphicerus_sharpei	11.6633923617646	9396.9	679.99	NA	NA	NA	3	212.91	1	NA	NA	1	NA	168	NA	NA	0.51	NA	NA	1.5	1	1	NA	NA	NA	2548307.11	-3.42	-27.16	-15.29	40.84	22.67	31.75	1	25.4	0.16	78.96	221.75	845.74	1477.87
Invasive	0	Rodentia	Muridae	Rattus_norvegicus	31.4332698412698	282.89	NA	91.25	NA	NA	1	21.74	2	2.93E-03	NA	8.99	3.5	NA	5.8	52	NA	NA	55.23	NA	1	1	25.37	53.07	NA	NA	NA	NA	NA	NA	NA	NA	NA	NA	NA	NA	NA	NA	NA
Invasive	0	Rodentia	Muridae	Rattus_rattus	31.4332698412698	142.68	201.99	143.14	NA	NA	5	23.45	2	2.32E-03	31.25	5.88	3.75	50.4	4.53	42.42	2640.54	NA	115.29	NA	2	2	28	37.01	NA	NA	NA	NA	NA	NA	NA	NA	NA	NA	NA	NA	NA	NA	NA
Invasive	0	Artiodactyla	Bovidae	Redunca_arundinum	14.0133923617646	58059.24	1505	NA	NA	NA	2	220.52	1	NA	273.75	0.98	NA	201	4500	NA	0.65	NA	NA	1.75	1	1	NA	NA	NA	5149998.73	-2.09	-31.07	-16.58	40.84	11.12	25.98	0	24.54	0.17	86.11	218.56	899.47	1455.42
Invasive	0	Artiodactyla	Bovidae	Redunca_fulvorufula	15.0633923617646	29352.66	1230	NA	NA	NA	1	222.99	1	0.07	352.83	NA	NA	147.96	2719.09	575	7.77	NA	326.81	4.75	1	1	82.12	8635.5	NA	1134766.5	9.55	-34.21	-12.32	39.72	10.75	25.24	0	60.83	0.13	66.93	194.07	898.09	1364.88
Invasive	0	Artiodactyla	Cervidae	Rusa_unicolor	13.7594155277878	177522.9	2040	788.4	NA	NA	3	246	NA	NA	NA	1	NA	317.04	10270	NA	4.89	NA	620.76	NA	NA	1	NA	NA	NA	7050571.04	29.99	-5.94	12.02	122	72.5	97.25	1	218.9	0.1	152.82	224.61	1103.12	1467.16
Invasive	0	Rodentia	Sciuridae	Sciurus_carolinensis	84.7080317460317	545.4	253.48	365	391	440	7	44.79	2	8.57E-03	NA	2.98	2	288	15.17	NA	690	NA	337.88	1	2	2	69.47	200	NA	4081069.29	53.41	24.94	39.17	-66.06	-108.77	-87.41	0	59.05	0.03	78.26	114.03	764.94	862.26
Invasive	0	Artiodactyla	Suidae	Sus_scrofa	37.4868253401976	84471.54	1349.99	312	NA	NA	5	115.2	NA	1.18	230	4.52	1.5	252	807.77	239.99	3.54	NA	350.76	13	NA	2	97.88	6469.99	419.99	25951693.02	59.99	-8.78	25.6	138.36	-9.89	64.23	0	145.57	0.06	64.68	116.91	567.82	964.89
Invasive	0	Artiodactyla	Bovidae	Tragelaphus_angasii	21.2579161712884	87616.76	1935.86	695.78	NA	NA	4	219.99	1	1.63	297	1	NA	192	5541.58	NA	126.94	NA	645.51	15.5	1	1	212.91	NA	NA	274074.58	-15.6	-28.48	-22.04	35.21	29.07	32.14	1	18.74	0.21	65.29	229.85	860.67	1417.11
Invasive	0	Artiodactyla	Bovidae	Tragelaphus_scriptus	17.5079161712884	43250.39	1247.1	644.15	NA	NA	4	182.5	2	0.02	235.72	1	NA	156	3027.79	NA	1.52	NA	431.61	1	1	1	NA	NA	NA	13167565.73	16.11	-34.83	-9.36	45.58	-17.53	14.02	0	41.29	0.13	94.18	237.61	934.54	1541.54
Invasive	0	Artiodactyla	Bovidae	Tragelaphus_spekii	17.5079161712884	75554.25	1520.84	608.33	NA	NA	2	241.15	2	NA	352.83	1	NA	258	4000	NA	1.66	NA	619.06	6	1	1	NA	NA	NA	5256068.76	14.37	-20.93	-3.27	35.23	-16.82	9.2	0	30.39	0.14	124.21	236.28	1157.01	1543.12
